# Supplementary material for: The Population-Attributable Fractions of Small-for-Gestational-Age Births: Results from the Japan Birth Cohort Consortium
Source: Nutrients. 2024 Jan 5;16(2):186. doi: 10.3390/nu16020186 (PMC10820645; doi:10.3390/nu16020186)
Supplement: Supplementary file 1 [file nutrients-16-00186-s001.zip]

Archive with 1 entries (1 files):
- nutrients-2734982-supplementary.pdf
